# Supplementary material for: The Effect of 1,2,4-Triazole-3-thiol Derivatives Bearing Hydrazone Moiety on Cancer Cell Migration and Growth of Melanoma, Breast, and Pancreatic Cancer Spheroids
Source: Pharmaceuticals (Basel). 2022 Aug 20;15(8):1026. doi: 10.3390/ph15081026 (PMC9416745; doi:10.3390/ph15081026)
Supplement: Supplementary file 1 [file pharmaceuticals-15-01026-s001.zip]

Archive with 1 entries (1 files):
- pharmaceuticals-1841560-supplementary.pdf
